# Supplementary material for: A Behavioral Mechanism of How Increases in Leg Strength Improve Old Adults’ Gait Speed
Source: PLoS One. 2014 Oct 13;9(10):e110350. doi: 10.1371/journal.pone.0110350 (PMC4195722; doi:10.1371/journal.pone.0110350)
Supplement: Table S1 — Measured variables of physical function test in both groups. (XLSX) [file pone.0110350.s001.xlsx]

## Sheet: Physical function test
Pre test
Group	Sex	Age (yrs)	Height (cm)	Weight (kg)	Self-selected walking speed (m/s)	Maximal walking speed (m/s)	Side-by-side standing (s)	Semi-tandem standing (s)	Tandem standing (s)	Sit-stand test (s)	Plantaflexer strength (kg)	Knee extensor strength (kg)	Hip extensor strength (kg)	Hip abductor strength (kg)	Hip adductor strength (kg)
Control	F	72	153	72	0.982801	1.41414	10	10	10	12.52	16.1	31.7	21.3	14.7	17.7
Control	F	73	153	53	1.25786	1.50538	10	10	10	18.34	11.2	20.4	17.5	23.7	18.7
Control	F	69	157	48	1.12994	1.62791	10	10	10	12.53	6.8	16.6	5.1	12.9	10.8
Control	F	79	145	40	0.746269	1.08025	10	10	2.86	13.405	2.5	15.6	4.1	3.3	6
Control	F	79	140	48	1.3468	1.4	10	10	10	14.33	3.3	19	4.6	15.4	15.7
Control	M	77	167	64	1.15274	1.42857	10	10	10	12.85	8.5	22	8.1	13.7	8.5
Control	M	70	167	47	1.12045	1.43149	10	10	10	17.48	10	22.5	15	25	16
Control	M	75	168	62	1.08401	1.5625	10	10	10	13.1	7.7	33.7	15.4	21.4	21.2
Training	F	80	148	48	1.00756	1.42566	10	10	10	12.9	2.9	13.9	7.3	17.7	12.9
Training	F	81	150	53	0.775194	1.43443	10	10	8.8	16.02	2	17	5.8	11	8.7
Training	F	74	150	65	1.11732	1.34875	10	10	10	12.07	3.9	15.8	5	14.9	13.7
Training	F	72	150	48	1.13314	1.6055	10	10	10	15.33	3.7	23.7	6.4	14.3	17.9
Training	F	72	161	52	1.2987	1.79028	10	10	10	8.98	7.5	26.4	10.2	18.3	10.4
Training	F	75	157	49	0.881057	1.11465	10	10	10	11	6.6	17.3	8.5	9.6	8.7
Training	M	74	162	68	1.2945	1.74129	10	10	10	10.8	3.1	35	11.6	16.8	21.2
Training	M	76	167	55	1.08401	1.59453	10	10	10	12.76	3.9	13.1	4.5	17.8	14.9
Training	M	70	163	50	1.11111	1.96629	10	10	10	11.02	8.5	28.3	7.5	19.3	15.8
Training	M	71	156	62	1.0989	1.71569	10	10	10	10.11	12.5	55.1	17	27	26.4
Training	M	73	160	68	0.888889	1.52174	10	10	10	11.13	6	21	8.9	17.1	17
Training	M	70	162	61	1.15942	1.75	10	10	10	11.725	15.6	50.8	35.1	28.5	18.5
Training	M	73	161	61	1.02302	1.55556	10	10	10	11.79	19.5	44.1	38.5	23.3	21.6
Training	M	75	171	63	0.936768	1.44928	10	10	10	10.43	18.5	30.8	27.7	23.3	22.3
Training	M	78	164	63	0.992556	1.4553	10	10	10	14.8	7.7	27.2	9.5	14.1	11.9
Post test
Group	Sex	Age (yrs)	Height (cm)	Weight (kg)	Self-selected walking speed (m/s)	Maximal walking speed (m/s)	Side-by-side standing (s)	Semi-tandem standing (s)	Tandem standing (s)	Sit-stand test (s)	Plantaflexer strength (kg)	Knee extensor strength (kg)	Hip extensor strength (kg)	Hip abductor strength (kg)	Hip adductor strength (kg)
Control	F	72	153	72	1.10803	1.52174	10	10	10	10.09	17.4	29.8	25.3	16.9	17.1
Control	F	73	153	53	1.27389	1.52838	10	10	10	9.88	4	21	13.2	20.5	11.3
Control	F	69	157	48	1.2945	1.72414	10	10	10	6.49	7.2	16.5	10.1	14.7	12.2
Control	F	79	145	40	0.923788	1.3834	10	10	3.81	8.29	5.3	14.7	7.3	9.3	10.7
Control	F	79	140	48	1.22324	1.55211	10	10	10	12.47	2.1	14.7	5	14.7	7.3
Control	M	77	167	64	1.27389	1.67064	10	10	10	11.34	10.3	17	8	18.7	14.3
Control	M	70	167	47	1.07817	1.42276	10	10	10	13.83	11.3	24.9	18	17.4	16.9
Control	M	75	168	62	1.34228	1.69492	10	10	10	12.47	13.2	35.5	26.7	24.8	23.1
Training	F	80	148	48	1.22324	1.49254	10	10	10	10.82	4	15.4	11.9	20.1	11.1
Training	F	81	150	53	1.0929	1.34357	10	10	10	14.32	6.7	16.2	21.4	8.5	11.6
Training	F	74	150	65	1.14943	1.50215	10	10	10	9.53	7.3	16.5	7.3	16.8	13.7
Training	F	72	150	48	1.16959	1.6317	10	10	10	11.21	11.7	25.4	16.2	16.9	12.3
Training	F	72	161	52	1.43369	1.94444	10	10	10	7.55	18.8	29.7	20.2	18.5	19.6
Training	F	75	157	49	0.954654	1.23023	10	10	10	11.27	10.6	20.4	14.1	15.8	14.6
Training	M	74	162	68	1.2987	1.69903	10	10	10	10.97	13.2	50	39.6	24.3	28.3
Training	M	76	167	55	1.03627	1.45833	10	10	10	12.42	10	13.3	5.9	17.4	13.6
Training	M	70	163	50	1.26183	1.88172	10	10	10	10.88	19.9	23.6	34.4	24.4	18.8
Training	M	71	156	62	1.37457	1.88172	10	10	10	12.25	17.4	50.4	37.4	29.5	26.3
Training	M	73	160	68	0.966184	1.53846	10	10	10	8.66	9.5	18.3	10.5	15.6	15.1
Training	M	70	162	61	1.47601	2.02899	10	10	10	9.32	15.3	50	47.3	27	25.4
Training	M	73	161	61	1.07817	1.62791	10	10	10	8.16	17.3	55.1	43.8	26.7	30.2
Training	M	75	171	63	1.2012	1.7284	10	10	10	8.63	17.4	27.4	18.1	28.9	12.9
Training	M	78	164	63	1.13314	1.90217	10	10	10	7.71	13.9	25.2	12.3	16.5	16.6
