# Supplementary material for: A Behavioral Mechanism of How Increases in Leg Strength Improve Old Adults’ Gait Speed
Source: PLoS One. 2014 Oct 13;9(10):e110350. doi: 10.1371/journal.pone.0110350 (PMC4195722; doi:10.1371/journal.pone.0110350)
Supplement: Table S2 — 1RM and training load progression in training group. (XLSX) [file pone.0110350.s002.xlsx]

## Sheet: Leg press load
Training group				Unit kg
Sex	Age (yrs)	Height (cm)	Weight (kg)	Pre 1RM	1st week	2nd week	3rd week	4th week	5th week	6th week	7th week	8th week	Post 1RM
F	80	148	48	64	27	36	46	55	55	55	55	55	82
F	81	150	53	73	27	36	46	55	55	55	55	55	91
F	74	150	65	100	36	46	55	64	73	73	73	73	218
F	72	150	48	64	27	36	46	55	64	73	82	82	109
F	72	161	52	100	36	46	55	64	73	82	82	82	127
F	75	157	49	109	46	55	64	73	82	82	82	82	146
M	74	162	68	155	64	73	82	91	100	109	118	118	182
M	76	167	55	73	27	36	46	55	64	64	64	64	100
M	70	163	50	100	36	46	55	64	73	100	100	100	155
M	71	156	62	173	64	73	82	91	100	109	118	127	218
M	73	160	68	146	55	64	73	82	91	100	100	100	173
M	70	162	61	146	55	64	73	82	91	100	100	100	218
M	73	161	61	146	55	64	73	82	91	100	109	109	191
M	75	171	63	137	55	64	73	82	91	100	109	109	164
M	78	164	63	109	46	55	64	73	82	91	91	91	164
